# Supplementary material for: Crosstalk between Extracellular Matrix Stiffness and ROS Drives Endometrial Repair via the HIF-1α/YAP Axis during Menstruation
Source: Cells. 2022 Oct 9;11(19):3162. doi: 10.3390/cells11193162 (PMC9562179; doi:10.3390/cells11193162)
Supplement: Supplementary file 1 [file cells-11-03162-s001.zip]

Archive with 1 entries (1 files):
- cells-1916613-supplementary.pdf
